# Supplementary material for: Rapid prediction of key residues for foldability by machine learning model enables the design of highly functional libraries with hyperstable constrained peptide scaffolds
Source: PLoS Comput Biol. 2024 Nov 18;20(11):e1012609. doi: 10.1371/journal.pcbi.1012609 (PMC11611271; doi:10.1371/journal.pcbi.1012609)
Supplement: S1 Table — (XLSX) [file pcbi.1012609.s007.xlsx]

## Sheet: AlaScanDiversity
Scaffold Name	Diversity	Lib 1	Lib 2	Lib 3	Lib 4
2ND2	Theoretical	65536	65536	8192	2048
	Actual	700000	290000	10000	13000
	Sequencing Depth	113030	136008	171268	166874
5JI4	Theoretical	256	2048	1024	2048
	Actual	7000	20000	10000	20000
	Sequencing Depth	33132	31945	28083	24103
5JI4 E.coli	Theoretical	256	2048	1024	2048
	Actual	20000	20000	20000	8000
	Sequencing Depth	38864	37251	35100	31463
5JHI	Theoretical	131072	32768	2048	n/a
	Actual	38000000	88000000	25000000	n/a
	Sequencing Depth	105168	177976	175717	n/a
2ND3	Theoretical	4096	4096	1024	16384
	Actual	960000	160000	150000	190000
	Sequencing Depth	119627	161669	151056	157171
gE6	Theoretical	16386	16386	32768	32768
	Actual	25000000	25000000	20000000	20000000
	Sequencing Depth	109844	139567	128739	112696
EETI	Theoretical	4096	1024	512	n/a
	Actual	2500000	7500000	3800000	n/a
	Sequencing Depth	138881	181354	168224	n/a
gEEEH	Theoretical	4096	4096	4096	131072
	Actual	7500000	20000000	7500000	15000000
	Sequencing Depth	136519	140585	150109	175635
5W9F	Theoretical	32768	65536	4096	1024
	Actual	25000000	2500000	25000000	13000000
	Sequencing Depth	97443	144499	151287	134911
5JG9	Theoretical	65536	32768	262144	16386
	Actual	10000000	25000000	7500000	7500000
	Sequencing Depth	122040	143227	139196	152488
