# Supplementary material for: Rapid prediction of key residues for foldability by machine learning model enables the design of highly functional libraries with hyperstable constrained peptide scaffolds
Source: PLoS Comput Biol. 2024 Nov 18;20(11):e1012609. doi: 10.1371/journal.pcbi.1012609 (PMC11611271; doi:10.1371/journal.pcbi.1012609)
Supplement: S2 Table — (XLSX) [file pcbi.1012609.s008.xlsx]

## Sheet: Sheet1
2ND2	Precision	Recall	F1-Score		2ND3	Precision	Recall	F1-Score		gEEEH	Precision	Recall	F1-Score
Low-foldability	0.63	0.17	0.27		Low-foldability	0.67	0.01	0.01		Low-foldability	0.87	0.36	0.51
Mid-foldability	0.35	0.95	0.51		Mid-foldability	0.27	0.47	0.34		Mid-foldability	0.39	0.14	0.2
High-foldability	0.6	0.01	0.03		High-foldability	0.56	0.74	0.64		High-foldability	0.36	0.87	0.51
5JI4	Precision	Recall	F1-Score		gE6	Precision	Recall	F1-Score		5W9F	Precision	Recall	F1-Score
Low-foldability	0.68	0.59	0.63		Low-foldability	0	0	0		Low-foldability	0.07	0	0
Mid-foldability	0.63	0.13	0.22		Mid-foldability	0.31	0.47	0.38		Mid-foldability	0.2	0.3	0.24
High-foldability	0.06	0.82	0.11		High-foldability	0.44	0.69	0.54		High-foldability	0.48	0.76	0.59
5JHI	Precision	Recall	F1-Score		EETI	Precision	Recall	F1-Score		5JG9	Precision	Recall	F1-Score
Low-foldability	0.56	0.37	0.44		Low-foldability	0.39	1	0.56		Low-foldability	0.44	0.73	0.55
Mid-foldability	0.29	0.65	0.4		Mid-foldability	0.5	0.01	0.02		Mid-foldability	0.36	0.07	0.12
High-foldability	0.67	0.14	0.24		High-foldability	0	0	0		High-foldability	0.38	0.41	0.4
