# Supplementary material for: Rapid prediction of key residues for foldability by machine learning model enables the design of highly functional libraries with hyperstable constrained peptide scaffolds
Source: PLoS Comput Biol. 2024 Nov 18;20(11):e1012609. doi: 10.1371/journal.pcbi.1012609 (PMC11611271; doi:10.1371/journal.pcbi.1012609)
Supplement: S3 Table — (XLSX) [file pcbi.1012609.s009.xlsx]

## Sheet: VEGF
	VEGF
CloneID	CloneNo.		ELISA	S/N	n
EET I-II	HCP-5JI4	PCECDVNGETYTVSSSEECERLCRKLGVTNCRVHCG
86	1	PCECYFYDIVVGFSSSEECERLCRKLGVTNCRVHCG	6	58.2524	2
31	2	PCECFMYDILVGLASSEECERLCRKLGVTNCRVHCG	6	30.9278	2
14	3	PCECLMYRVXVGHSSSEACERLCRKLGVTNCRVHCG	4.342	42.5686	1
16	4	PCECIILNVVVGESSSEECERLCRKLGVTNCRVHCG	4.316	2.91622	1
20	5	PCECYFSNTMVGHSSSEECERLCRNLGVTNCRVHCG	4.226	40.6346	5
59	6	PCECYFQXVKVGESSSEECERLCRKLGVTNCRVHCG	4.226	32.5077	1
9	7	PCECWFYDALVGWTSSEECERLCRKLGVTNCRVHCG	4.134	41.34	3
	8	PCECMFHGVPVGFSSSEECERLCRKLGVTNCRVHCG	4.06	37.2477	1
	9	PCECFMYGVYVGHSSSEACERLCRKLGVTNCRVHCG	3.995	39.95	1
	10	PCECYLPKVMVGFSSSEECERLCRNLGVTNCRVHCG	3.939	12.4652	1
	11	PCECPRWWSHDGGYSSEECERLCRKLGVTNCRVHCG	3.89	38.9	1
	12	PCECHFXGVHVGRSSSEECERLCRKLGVTNCRVHCG	3.805	15.0395	1
	13	PCECFFNAVKVGWSSSEECERLCRKLGVTNCRVHCG	3.768	35.8857	1
	14	PCECFMMEVKVGTGSSEECERLCRKLGVTNCRVHCG	3.703	42.5632	1
	15	PCECYIYNTGAGWGSSEECARLCRKLGVTNCRVHCG	3.703	30.6033	1
	16	PCECYFQGVNVGESSSEECERLCRKLGVTNCRVHCG	3.615	40.618	1
	17	PCECVVLDTVVGKASSEECERLCRKLGVTNCRVHCG	3.534	37.5957	1
	18	PCECYFETTHVGFASSEECERLCRKLGVTNCRVHCG	3.438	10.4498	1
	19	PCECLMYGHHVGSASSEECERLCRKLGVTNCRVHCG	3.409	36.6559	1
	20	PCECQFYGTMVGWSSSEECERLCRKLGVTNCRVHCG	3.403	37.3956	1
	21	PCECWMYHTNVGHGSSEECERLCRKLGVTNCRVHCG	3.322	29.9279	1
	22	PCECYMSNVNVGESSSEECERLCRKLGVTNCRVHCG	3.322	29.6607	1
	23	PCECFILGMAVGQSSSEECERLCRKLGVTNCRVHCG	3.284	29.8545	1
	24	PCECITKWSDWGFSSSEECERLCRKLGVTNCRVHCG	0.767	9.02353	1
	25	PCECIXXDSFVGKSSSEECERLCRKLGVTNCRVHCG	0.269	3.09195	1
	26	PCECDVNVETYTVSSSEECKRLCWGFGQSDCRVHCG	3.568	30.2373	13

## Sheet: CD28-1
	CD28-1
CloneID	CloneNo.		ELISA	S/N	n
EET I-II	HCP-5JI4	PCECDVNGETYTVSSSEECERLCRKLGVTNCRVHCG
	1	PCESQSMQHFIIYNSSEECERLCRKLGVTNCRVHCG	0.542	4.83929	7
	2	RANATEWVPWIIYQSSEECERLCRKLGVTNCRVHCG	0.513	5.63736	1
	3	PCEYQTWRVVIPDASSEECERLCRKLGVTNCRVHCG	0.401	4.40659	1
	4	RANAFWVVLVPDGGSSEECERLCRKLGVTNCRVHCG	0.387	2.93182	3
	5	PANAVIRTWIIFASSEECERLCRKLGVTNCRVHCG	0.287	3.18889	1
	6	PCESIQDVWIIHDSSEECERLCRKLGVTNCRVHCG	0.244	2.28037	1
	7	PCECDHMQYFILYESSEECERLCRKLGVTNCRVHCG	0.234	2.51613	1
	8	PCEFARQNVFIVHSSSEECERLCRTLGVTNCRVHCG	0.217	1.6194	1
	9	PRECDEDNIWIIANSSEECERLCRKLGVTNCRVHCG	0.213	1.51064	1
	10	LECSHLQMFVIYNSSEECERLCRKLGVTSCRVHCG	0.202	2.40476	1
	11	PYECWRGQYFIIYKSSEECERLCRKLGVTNCRVHCG	0.201	2.20879	2
	12	PCECQENTTFIIYSSSEECERLCRKLGVTNCRVHCG	0.192	1.97938	1
	13	PCECDVNGETYTVSSSEGCERLCSWDQGKWCRVHCG	0.247	2.33019	21
	14	PCECDVNGETYTVSSSEGCERLCSWDTRRMCRVHCG	0.231	2.85185	4
	15	PCECDVNGETYTVSSSEECERPCSWNEAFSCRVHCG	0.219	2.57647	8

## Sheet: CD8αβ-1
	CD8αβ-1
CloneID	CloneNo.		ELISA	S/N	n
EET I-II	HCP-5JI4	PCECDVNGETYTVSSSEECERLCRKLGVTNCRVHCG
60	1	PSECPNPPFEVRTWSSEECERLCRKLGVTNCVCG	1.938	18.4571	31
48	2	PCECDVHGETYTVSSSEEGTSVPTWLISLCRVHCG	3.031	34.8391	39

## Sheet: CRD7
	CRD7
CloneID	CloneNo.		ELISA	S/N	n
EETI-II	HCP-5JI4	PCECDVNGETYTVSSSEECERLCRKLGVTNCRVHCG
31	1	PCECPATVHWYFIGSSEECERLCRKLGVTNSRVHCD	0.488	7.87097	1
47	2	PCECPIRPYGVPVKSSEECERLCRKLGVTNCRVHCG	0.377	4.65432	3
	3	PCECIWANYVGYPFSSEECERLCRKLGVTNCRVHCG	0.289	2.38843	3
	4	PCECRWMFYSTWELSSEECERLCRKLGVTNCRVHCG	0.28	4	1
	5	PCECNYIPWIWIPQSSEECERLCRKLGVTNCRVHCG	0.244	3.58824	2
	6	PCECPSSVYWYFISSSEECERLCRKLGVTNCRVHCG	0.225	3.75	2
	7	PCECDVNGETYTVSSSEECGRLCMNDWATTCRVHCG	0.918	14.5714	23
	8	PCECDVNGETYTVSSSEECGRLCMTDWVTSCRVHCG	0.372	5.90476	1
	9	PCECDVNGETYTVSSSEECGRLCMQPWAHTCRVHCG	0.312	4.52174	2

## Sheet: CD8α
	CD8α
CloneID	CloneNo.		ELISA	S/N	n
EET I-II	HCP-5JI4	PCECDVNGETYTVSSSEECERLCRKLGVTNCRVHCG
4	1	PAMLLQRNRPYGLLPEECERLCRKLGVTTACHCG	4.75	39.916	16
7	2	PCECDVNGETYTVSSSEECGRLCQYWFIMLCRVHCG	3.391	38.5341	1
9	3	PCDCDVNGETYTVSSSEECEPLCLNWLSSLCRVHCG	3.371	37.8764	1
11	4	PCECDVNGETYTVSSSEECERCQDWLFYLCRVHCG	3.525	35.6061	1
24	5	PCACDVNGETYTVSSSEECERLCTWWYFVVCRVHCG	0.282	3.03226	1
37	6	PCECDLNGETYTVSSSEECERLCSWYIQYVCRVHCG	0.194	2.15556	1
42	7	PCECDVNGETYTVSSSEECEQDSDCLAGWVCRVHCG	3.252	34.2316	1

## Sheet: RSP02
	RSP02
CloneID	CloneNo.		ELISA	S/N	n
	HCP-5JI4	PCECDVNGETYTVSSSEECERLCRKLGVTNCRVHCG
	1	PCECTYKDDWQKGASSEECERLCRKLGVTNCRVHCG	0.204	1.42657	1
	2	PCECIVRWTTKQLESSEECERLCRKLGVTNCRVHCG	0.2	1.51515	1
	3	PCECQPMSNWFDMISSEECERLCRKLGVTNCRVHCG	0.192	0.849558	1
	4	PCECEQPYRDDPDKSSEECERLCRKLGVTNCRVHCG	0.177	1.78788	1
	5	PCECVRLSTGRYVKSSEECERLCRKLGVTNCRVHCG	0.216	1.70635	2
	6	PCECDVNGETYTVSSSEECEPLCWMYNEHFCRVHCG	0.856	8.91667	39

## Sheet: HtrA1
	HtrA1
CloneID	CloneNo.		ELISA	S/N	n
	HCP-5JI4	PCECDVNGETYTVSSSEECERLCRKLGVTNCRVHCG
	1	PCECTILRGWHFLTSSAECERLCRKLGVTNCRVHCG	1.0205	8.86	2

## Sheet: CD28-2
	CD28-2
CloneID	CloneNo.		ELISA	S/N	n
	HCP-5JI4	PCECDVNGETYTVSSSEECERLCRKLGVTNCRVHCG
	1	PWNANVNGETYTVSSSEECERLCSAGLVNSCRVHCG	0.508	7.9375	48

## Sheet: CD8αβ-2
	CD8αβ-2
CloneID	CloneNo.		ELISA	S/N	n
EET I-II	HCP-5JI4	PCECDVNGETYTVSSSEECERLCRKLGVTNCRVHCG
42	1	PCECDYPVYHDDYKSSEECERLCRKLGVTNCRVHCG	3.534	27.1846	1
55	2	PCECGPYHDDMDKTSSEECERLCRKLGVTNCRVHCG	0.296	2.44628	1
26	3	PCECLMIAVMLVRPSSEECERLCRKLGVTNCRVHCG	0.223	1.58156	1
